# Supplementary material for: Variability of Meat and Carcass Quality from Worldwide Native Chicken Breeds
Source: Foods. 2022 Jun 9;11(12):1700. doi: 10.3390/foods11121700 (PMC9223061; doi:10.3390/foods11121700)
Supplement: Supplementary file 1 [file foods-11-01700-s001.zip]

Archive with 3 entries (3 files):
- Supplementary Figure S1.tif
- Supplementary Table S1.xlsx
- Supplementary Table S2.xlsx
