# Supplementary material for: Variability of Meat and Carcass Quality from Worldwide Native Chicken Breeds
Source: Foods. 2022 Jun 9;11(12):1700. doi: 10.3390/foods11121700 (PMC9223061; doi:10.3390/foods11121700)
Supplement: Supplementary file 1 [file foods-11-01700-s001.zip › Supplementary Table S2.xlsx]

## Sheet: Hoja1
Node	p-value	Objects	%	Parent node	Split variable/Trait	Values	Purity
1	0.245203	1438	1				0.123783
2	0.435605	39	0.027121	1	Shearforce	[9,31; 18,25]	0.128205
3	0.202159	1380	0.959666	1	Shearforce	[18,25; 34,58]	0.128261
4	0.569634	15	0.0104312	1	Shearforce	[34,58; 56]	0.333333
5	0	4	0.00278164	1	Shearforce	[56; 102,97]	1
6	0.562341	37	0.0257302	2	Muscle fiber diameter	[35,17; 48,50]	0.135135
7	0	1	0.00069541	2	Muscle fiber diameter	[48,50; 55,76]	1
8	0	1	0.00069541	2	Muscle fiber diameter	[55,76; 60,47]	1
9	0	1	0.00069541	6	Inosine	[17; 19,38]	1
10	0.527485	35	0.0243394	6	Inosine	[19,38; 36,38]	0.142857
11	0	1	0.00069541	6	Inosine	[36,38; 51]	1
12	0	1	0.00069541	10	L* skin	[56,96; 58,08]	1
13	0.840896	4	0.00278164	10	L* skin	[58,08; 62,12]	0.5
14	0.594604	30	0.0208623	10	L* skin	[62,12; 64,78]	0.166667
15	0	1	0.00069541	13	Carcass/piece weight	[140; 224,20]	1
16	1	3	0.00208623	13	Carcass/piece weight	[224,20; 405,20]	0.666667
17	1	2	0.00139082	14	a* skin	[-2,15; -0,02]	0.5
18	0.52664	27	0.0187761	14	a* skin	[-0,02; 4,22]	0.185185
19	0	1	0.00069541	14	a* skin	[4,22; 6,52]	1
20	0	1	0.00069541	16	pH	[5,72; 5,76]	1
21	0	2	0.00139082	16	pH	[5,76; 5,88]	1
22	0	1	0.00069541	17	Carcass yield	[17; 19,97]	1
23	0	1	0.00069541	17	Carcass yield	[19,97; 22,94]	1
24	0.638943	12	0.00834492	18	Drip loss	[0,34; 1,67]	0.25
25	0.638943	15	0.0104312	18	Drip loss	[1,67; 2,74]	0.333333
26	0	2	0.00139082	24	Carcass/piece weight	[143; 252,12]	0.5
27	0.840896	10	0.0069541	24	Carcass/piece weight	[252,12; 312,24]	0.3
28	0	5	0.00347705	25	Hardness	[3,47; 96,86]	1
29	0.740357	10	0.0069541	25	Hardness	[96,86; 139,18]	0.2
30	0	2	0.00139082	27	pH	[5,86; 6,06]	1
31	0	1	0.00069541	27	pH	[6,06; 6,26]	1
32	0.840896	7	0.00486787	27	pH	[6,26; 6,37	0.428571
33	0	3	0.00208623	32	L* meat	[53,63; 56,65]	1
34	1	4	0.00278164	32	L* meat	[56,65; 61,70]	0.75
35	0	1	0.00069541	34	Moisture	[72,85; 73]	1
36	0	3	0.00208623	34	Moisture	[73; 73,66]	1
37	0	2	0.00139082	29	Moisture	[63,40; 69,63]	1
38	0.840896	5	0.00347705	29	Moisture	[69,63; 74,47]	0.4
39	0.840896	3	0.00208623	29	Moisture	[74,47; 80,82]	0.333333
40	0	2	0.00139082	38	Carcass/piece weight	[90,44; 226,02]	1
41	1	3	0.00208623	38	Carcass/piece weight	[226,02; 312,24]	0.666667
42	0	2	0.00139082	39	L* meat	[39,32; 50,51]	0.5
43	0	1	0.00069541	39	L* meat	[50,51; 52,48]	1
44	0	2	0.00139082	41	Carcass yield	[12,35; 19,17]	1
45	0	1	0.00069541	41	Carcass yield	[19,17; 22,94]	1
46	0.334263	445	0.309458	3	Carcass/piece weight	[0; 209,19]	0.0629213
47	0.312136	841	0.58484	3	Carcass/piece weight	[209,19; 812,05]	0.19025
48	0.397635	68	0.0472879	3	Carcass/piece weight	[812,05; 1574,73]	0.102941
49	0.614788	8	0.00556328	3	Carcass/piece weight	[1574,73; 1777,63]	0.125
50	0	1	0.00069541	3	Carcass/piece weight	[1777,63; 1820,35]	1
51	0.759836	5	0.00347705	3	Carcass/piece weight	[1820,35; 1955,85]	0.4
52	0	1	0.00069541	3	Carcass/piece weight	[1955,85; 1988,81]	1
53	0.795271	11	0.00764951	3	Carcass/piece weight	[1988,81; 3620]	0.454545
54	0.759836	4	0.00278164	4	pH	[5,54; 5,78]	0.25
55	0.759836	5	0.00347705	4	pH	[5,78; 6,06]	0.4
56	0.759836	6	0.00417246	4	pH	[6,06; 6,18]	0.5
57	0.44285	197	0.136996	46	Carcass yield	[0; 17,34]	0.116751
58	0.342964	226	0.157163	46	Carcass yield	[17,34; 47,60]	0.106195
59	0.707107	5	0.00347705	46	Carcass yield	[47,60; 92,44]	0.2
60	0	1	0.00069541	46	Carcass yield	[92,44; 144,60]	1
61	0	2	0.00139082	46	Carcass yield	[144,60; 196,05]	1
62	0	3	0.00208623	46	Carcass yield	[196,05; 209,80]	1
63	0.604694	11	0.00764951	46	Carcass yield	[209,80; 442]	0.363636
64	0	1	0.00069541	57	pH24	[5,62; 5,76]	1
65	0.315416	196	0.1363	57	pH24	[5,76; 5,89]	0.117347
66	0	1	0.00069541	65	pH	[5,35; 5,76]	1
67	0.254133	195	0.135605	65	pH	[5,76; 6,18]	0.117949
68	0	3	0.00208623	67	Fat	[0,71; 2,24]	1
69	0.138049	192	0.133519	67	Fat	[2,24; 5,60]	0.119792
70	0	1	0.00069541	69	Moisture	[71,90; 72,78]	1
71	0	191	0.132823	69	Moisture	[72,78; 73,66]	0.120419
72	0.707107	9	0.00625869	58	Fat	[1,24; 3,05	0.444444
73	0.235245	215	0.149513	58	Fat	[3,05; 9,40]	0.111628
74	0	2	0.00139082	58	Fat	[9,40; 13,73]	1
75	0	3	0.00208623	59	Cold canal weight	[144; 473,74]	0.333333
76	0	2	0.00139082	59	Cold canal weight	[473,74; 772,48]	0.5
77	0	4	0.00278164	72	Protein	[20; 24,60]	1
78	0.465302	5	0.00347705	72	Protein	[24,60; 26,35]	0.4
79	0.759836	4	0.00278164	78	Moisture	[73,12; 74,99]	0.25
80	0	1	0.00069541	78	Moisture	[74,99; 76,31]	1
81	0	1	0.00069541	79	pH24	[5,75; 5,82]	1
82	0	3	0.00208623	79	pH24	[5,82; 5,89]	0.333333
83	0	1	0.00069541	73	L* meat	[47,40; 49,94]	1
84	0.247307	213	0.148122	73	L* meat	[49,94; 60,91]	0.112676
85	0	1	0.00069541	73	L* meat	[60,91; 66,42]	1
86	0	210	0.146036	84	Cooking loss	[23,59; 25,84]	0.114286
87	0	2	0.00139082	84	Cooking loss	[25,84; 29,60]	0.5
88	0	1	0.00069541	84	Cooking loss	[29,60; 30,90]	1
89	0.666667	5	0.00347705	63	Protein	[21,10; 24,62]	0.6
90	0.53183	6	0.00417246	63	Protein	[24,62; 26,35]	0.333333
91	0	2	0.00139082	89	Fat	[1,01; 2,15]	1
92	0.5	3	0.00208623	89	Fat	[2,15; 3,76]	0.666667
93	0	1	0.00069541	90	Fat	[0,84; 2,25]	1
94	0	5	0.00347705	90	Fat	[2,25; 3,65]	0.4
95	0	2	0.00139082	92	Moisture	[74,10; 74,55]	0.5
96	0	1	0.00069541	92	Moisture	[74,55; 74,90]	1
97	0.759836	4	0.00278164	47	a* skin	[-2,47; 0,10]	0.25
98	0.286277	835	0.580668	47	a* skin	[0,10; 3,51]	0.191617
99	0	2	0.00139082	47	a* skin	[3,51; 9,71]	1
100	0.840896	3	0.00208623	97	pH	[6,1; 6,25]	0.333333
101	0	1	0.00069541	97	pH	[6,25; 6,30]	1
102	0.461737	66	0.0458971	98	Fat	[0,12; 2,68]	0.151515
103	0.240252	762	0.529903	98	Fat	[2,68; 7,60]	0.207349
104	0	1	0.00069541	98	Fat	[7,60; 10,99]	1
105	0.840896	6	0.00417246	98	Fat	[10,99; 94,23]	0.666667
106	1	2	0.00139082	100	a* meat	[7,81; 10,89]	0.5
107	0	1	0.00069541	100	a* meat	[10,89; 13,98]	1
108	0	1	0.00069541	106	b* skin	[-1,97; 0,99]	1
109	0	1	0.00069541	106	b* skin	[0,99; 3,94]	1
110	0	1	0.00069541	105	Carcass yield	[12,50; 17,72]	1
111	1	5	0.00347705	105	Carcass yield	[17,72; 22,94]	0.8
112	0	1	0.00069541	102	Muscle fiber density	[801,19; 813,67]	1
113	0.467138	65	0.0452017	102	Muscle fiber density	[813,67; 826,14]	0.153846
114	0.59063	64	0.0445063	113	Ash	[0,91; 9,59]	0.15625
115	0	1	0.00069541	113	Ash	[9,59; 13,24]	1
116	0	1	0.00069541	114	pH	[5,64; 5,73]	1
117	0.697234	11	0.00764951	114	pH	[5,73; 6,07]	0.545455
118	0.530199	43	0.0299026	114	pH	[6,07; 6,32]	0.232558
119	0	2	0.00139082	114	pH	[6,32; 6,45]	1
120	0.737788	7	0.00486787	114	pH	[6,45; 6,67]	0.428571
121	0	1	0.00069541	120	pH24	[5,8; 5,85]	1
122	1	3	0.00208623	120	pH24	[5,85; 6,10]	0.333333
123	0	3	0.00208623	120	pH24	[6,10; 6,48]	1
124	0	1	0.00069541	117	Moisture	[72,83; 73,03]	1
125	1	6	0.00417246	117	Moisture	[73,03; 74,53]	0.5
126	1	4	0.00278164	117	Moisture	[74,53; 75,54]	0.75
127	0	2	0.00139082	125	pH24	[5,10; 5,51]	1
128	0	1	0.00069541	125	pH24	[5,51; 5,80]	1
129	0	3	0.00208623	125	pH24	[5,80; 5,89]	1
130	0	3	0.00208623	126	Carcass yield	[14,21; 18,81]	1
131	0	1	0.00069541	126	Carcass yield	[18,81; 22,94]	1
132	0	2	0.00139082	118	Drip loss	[0,91; 1,83]	1
133	0.53993	40	0.0278164	118	Drip loss	[1,83; 6,19]	0.25
134	0	1	0.00069541	118	Drip loss	[6,19; 9,30]	1
135	1	2	0.00139082	133	a* meat	[1,59; 6,24]	0.5
136	0.5491	37	0.0257302	133	a* meat	[6,24; 11,02]	0.27027
137	0	1	0.00069541	133	a* meat	[11,02; 11,59]	1
138	0	1	0.00069541	135	Moisture	[72,25; 73,63]	1
139	0	1	0.00069541	135	Moisture	[73,63; 75]	1
140	0	4	0.00278164	136	Carcass yield	[9,47; 19,82]	0.25
141	0	33	0.0229485	136	Carcass yield	[19,82; 23,20]	0.30303
142	0	1	0.00069541	122	Moisture	[71,68; 72,74]	1
143	0	1	0.00069541	122	Moisture	[72,74; 74,85]	1
144	0	1	0.00069541	122	Moisture	[74,85; 75,90]	1
145	0.57735	4	0.00278164	103	pH	[5,70; 5,79]	0.5
146	0.66874	10	0.0069541	103	pH	[5,79; 6,03]	0.3
147	0.273361	719	0.5	103	pH	[6,03; 6,24]	0.204451
148	0.759836	4	0.00278164	103	pH	[6,24; 6,47]	0.25
149	0.614788	17	0.011822	103	pH	[6,47; 6,68]	0.294118
150	0.759836	8	0.00556328	103	pH	[6,68; 6,95]	0.5
151	0	1	0.00069541	145	pH24	[5,74; 5,79]	1
152	1	3	0.00208623	145	pH24	[5,79; 5,89]	0.666667
153	0	2	0.00139082	152	Carcass yield	[14,86; 19,50]	1
154	0	1	0.00069541	152	Carcass yield	[19,50; 22,94]	1
155	0.741601	9	0.00625869	146	Muscle fiber density	[826,14; 925,40]	0.333333
156	0	1	0.00069541	146	Muscle fiber density	[925,40; 1024,66]	1
157	0	1	0.00069541	155	a* meat	[5,80; 6,12]	1
158	0.840896	6	0.00417246	155	a* meat	[6,12; 12,16]	0.333333
159	1	2	0.00139082	155	a* meat	[12,16; 19,64]	0.5
160	0.57735	4	0.00278164	158	Carcass yield	[11,90; 18,82]	0.5
161	0	2	0.00139082	158	Carcass yield	[18,82; 69,54]	1
162	0	1	0.00069541	159	L* meat	[40,03; 48,25]	1
163	0	1	0.00069541	159	L* meat	[48,25; 56,46]	1
164	0.5	3	0.00208623	160	b* meat	[4,72; 8,13]	0.666667
165	0	1	0.00069541	160	b* meat	[8,13; 9,08]	1
166	0	1	0.00069541	164	L* meat	[47,40; 48,90]	1
167	0	2	0.00139082	164	L* meat	[48,90; 50,50]	0.5
168	0.66874	6	0.00417246	147	Protein	[18,50; 22,86]	0.166667
169	0.297092	710	0.493741	147	Protein	[22,86; 54,85]	0.204225
170	0.5	3	0.00208623	147	Protein	[54,85; 88,28]	0.666667
171	0	1	0.00069541	148	Carcass yield	[16,06; 19,50]	1
172	0.840896	3	0.00208623	148	Carcass yield	[19,50; 24,60]	0.333333
173	0	1	0.00069541	168	a* meat	[4,16; 5,35]	1
174	0.707107	5	0.00347705	168	a* meat	[5,35; 7,81]	0.2
175	0	1	0.00069541	174	L* meat	[48,80; 50,64]	1
176	0.759836	4	0.00278164	174	L* meat	[50,64; 52,48]	0.25
177	0	2	0.00139082	176	Moisture	[72,60; 73,18]	0.5
178	0	2	0.00139082	176	Moisture	[73,18; 74,68]	0.5
179	0	1	0.00069541	169	Inosine	[8; 9,50]	1
180	0	1	0.00069541	169	Inosine	[9,50; 16,38]	1
181	0.23571	708	0.49235	169	Inosine	[16,38; 21,75]	0.204802
182	0	2	0.00139082	170	Carcass yield	[13,48; 19]	0.5
183	0	1	0.00069541	170	Carcass yield	[19; 22,37]	1
184	0.206926	468	0.325452	181	Carcass yield	[0,05; 17,33]	0.271368
185	0.381923	162	0.112656	181	Carcass yield	[17,33; 45,63]	0.123457
186	0.312516	78	0.054242	181	Carcass yield	[45,63; 83,70]	0.166667
187	0.13303	441	0.306676	184	Average Age (wk)	[6; 175]	0.247166
188	0	9	0.00625869	184	Average Age (wk)	[175; 322]	1
189	0	18	0.0125174	184	Average Age (wk)	[322; 420]	1
190	0	1	0.00069541	187	L* meat	[40,82; 46,65]	1
191	0	440	0.305981	187	L* meat	[46,65; 56,38]	0.247727
192	0	2	0.00139082	185	Muscle fiber density	[770,33; 803,27]	1
193	0.372242	160	0.111266	185	Muscle fiber density	[803,27; 826,14]	0.125
194	0.603807	8	0.00556328	186	a* meat	[2,08; 6,03]	0.5
195	0.232261	70	0.0486787	186	a* meat	[6,03; 9,97]	0.185714
196	0	3	0.00208623	193	L* meat	[45,90; 50,02]	0.666667
197	0	156	0.108484	193	L* meat	[50,02; 57,99]	0.128205
198	0	1	0.00069541	193	L* meat	[57,99; 59,44]	1
199	0	3	0.00208623	194	b* meat	[9,97; 11,97]	0.666667
200	0	4	0.00278164	194	b* meat	[11,97; 15,33]	0.75
201	0	1	0.00069541	194	b* meat	[15,33; 16,46]	1
202	0	69	0.0479833	195	L* meat	[52,48; 60,84]	0.188406
203	0	1	0.00069541	195	L* meat	[60,84; 69,20]	1
204	1	2	0.00139082	172	L* meat	[36,80; 50,94]	0.5
205	0	1	0.00069541	172	L* meat	[50,94; 52,48]	1
206	0	1	0.00069541	204	a* meat	[-1,01; 4,24]	1
207	0	1	0.00069541	204	a* meat	[4,24; 9,48]	1
208	0	1	0.00069541	149	Hardness	[0,35; 69,77]	1
209	0.58769	16	0.0111266	149	Hardness	[69,77; 139,18]	0.3125
210	0	1	0.00069541	150	Carcass yield	[15,52; 19,23]	1
211	0.840896	7	0.00486787	150	Carcass yield	[19,23; 24,03]	0.571429
212	0	1	0.00069541	209	Carcass yield	[15,80; 16,80]	1
213	0.795271	14	0.00973574	209	Carcass yield	[16,80; 52,49]	0.357143
214	0	1	0.00069541	209	Carcass yield	[52,49; 75,20]	1
215	0.719107	10	0.0069541	213	L* meat	[35,27; 50,74]	0.5
216	0	3	0.00208623	213	L* meat	[50,74; 57,31]	1
217	0	1	0.00069541	213	L* meat	[57,31; 62,15]	1
218	0.840896	3	0.00208623	215	Moisture	[70,66; 73,11]	0.333333
219	0.707107	6	0.00417246	215	Moisture	[73,11; 74,56]	0.666667
220	0	1	0.00069541	215	Moisture	[74,56; 74,87]	1
221	0	2	0.00139082	218	Cholesterol	[0,81; 35,83]	0.5
222	0	1	0.00069541	218	Cholesterol	[35,83; 70,81]	1
223	0	3	0.00208623	219	pH24	[5,81; 6,16]	0.666667
224	0	3	0.00208623	219	pH24	[6,16; 6,36]	1
225	1	6	0.00417246	211	pH24	[5,89; 6,03]	0.666667
226	0	1	0.00069541	211	pH24	[6,03; 6,11]	1
227	0	4	0.00278164	225	L* meat	[52,48; 57,17]	1
228	0	2	0.00139082	225	L* meat	[57,17; 62,01]	1
229	0	4	0.00278164	111	pH	[6,18; 6,36]	1
230	0	1	0.00069541	111	pH	[6,36; 6,54]	1
231	0	1	0.00069541	48	Carcass yield	[22,94; 39,37]	1
232	0.4926	67	0.0465925	48	Carcass yield	[39,37; 86,28]	0.104478
233	0.414124	58	0.0403338	232	Cold canal weight	[772,48; 826]	0.12069
234	0.759836	5	0.00347705	232	Cold canal weight	[826; 992,15]	0.4
235	1	3	0.00208623	232	Cold canal weight	[992,15; 1250,20]	0.666667
236	0	1	0.00069541	232	Cold canal weight	[1250,20; 1289,10]	1
237	0.496168	56	0.038943	233	pH	[6,18; 6,55]	0.125
238	0	2	0.00139082	233	pH	[6,55; 6,95]	1
239	0	1	0.00069541	237	L* skin	[61,10; 62,11]	1
240	0.240019	54	0.0375522	237	L* skin	[62,11; 65,41]	0.12963
241	0	1	0.00069541	237	L* skin	[65,41; 67,70]	1
242	0	1	0.00069541	240	L* meat	[49,02; 50,75]	1
243	0	53	0.0368567	240	L* meat	[50,75; 52,48]	0.132075
244	0	4	0.00278164	234	pH	[6,18; 6,34]	0.5
245	0	1	0.00069541	234	pH	[6,34; 6,50]	1
246	0	1	0.00069541	235	Drip loss	[1,60; 1,68]	1
247	0	2	0.00139082	235	Drip loss	[1,68; 1,78]	1
248	0	4	0.00278164	51	Carcass yield	[68,47; 80,05]	0.5
249	0	1	0.00069541	51	Carcass yield	[80,05; 87,14]	1
250	0	1	0.00069541	49	Carcass yield	[22,94; 43,47]	1
251	0.638943	7	0.00486787	49	Carcass yield	[43,47; 86,51]	0.142857
252	0	1	0.00069541	251	L* meat	[45,93; 49,20]	1
253	0	6	0.00417246	251	L* meat	[49,20; 52,48]	0.166667
254	0	1	0.00069541	53	b* meat	[5,50; 7,27]	1
255	0.759836	9	0.00625869	53	b* meat	[7,27; 11,40]	0.555556
256	0	1	0.00069541	53	b* meat	[11,40; 12,40]	1
257	1	3	0.00208623	255	Carcass yield	[22,94; 49,85]	0.666667
258	0.316228	6	0.00417246	255	Carcass yield	[49,85; 82,55]	0.833333
259	0	1	0.00069541	257	L* meat	[49; 50,74]	1
260	0	2	0.00139082	257	L* meat	[50,74; 52,48]	1
261	0	4	0.00278164	258	Average Age (wk)	[18; 132]	0.75
262	0	2	0.00139082	258	Average Age (wk)	[132; 224]	1
263	0	1	0.00069541	54	Carcass yield	[15,23; 19,09]	1
264	0	3	0.00208623	54	Carcass yield	[19,09; 22,94]	0.333333
265	0.840896	4	0.00278164	55	pH24	[5,77; 5,85]	0.5
266	0	1	0.00069541	55	pH24	[5,85; 5,88]	1
267	0	1	0.00069541	56	Muscle fiber density	[754,13; 790,14]	1
268	0.816497	5	0.00347705	56	Muscle fiber density	[790,14; 826,14]	0.6
269	0	2	0.00139082	265	Carcass yield	[14,50; 19,22]	1
270	0	2	0.00139082	265	Carcass yield	[19,22; 22,94]	0.5
271	1	2	0.00139082	268	L* meat	[42,33; 48,90]	0.5
272	0	2	0.00139082	268	L* meat	[48,90; 54,90]	1
273	0	1	0.00069541	268	L* meat	[54,90; 57,90]	1
274	0	1	0.00069541	271	Carcass yield	[13,40; 18,17]	1
275	0	1	0.00069541	271	Carcass yield	[18,17; 22,94]	1
